# Supplementary material for: Rapid Detection of VOCs from Pocket Park Surfaces for Health Risk Monitoring Using SnO2/Nb2C Sensors
Source: Biosensors (Basel). 2025 Jul 15;15(7):457. doi: 10.3390/bios15070457 (PMC12293254; doi:10.3390/bios15070457)
Supplement: Supplementary file 1 [file biosensors-15-00457-s001.zip]

Archive with 1 entries (1 files):
- biosensors-3702037-supplementary.pdf
